# Supplementary material for: Chinese Yam and Its Active Components Regulate the Structure of Gut Microbiota and Indole-like Metabolites in Anaerobic Fermentation In Vitro
Source: Nutrients. 2023 Dec 14;15(24):5112. doi: 10.3390/nu15245112 (PMC10746045; doi:10.3390/nu15245112)
Supplement: Supplementary file 1 [file nutrients-15-05112-s001.zip]

Archive with 1 entries (1 files):
- nutrients-2723337-supplementary.pdf
